# Supplementary material for: Proteins and DNA Sequences Interacting with Tanshinones and Tanshinone Derivatives
Source: Int J Mol Sci. 2025 Jan 20;26(2):848. doi: 10.3390/ijms26020848 (PMC11765770; doi:10.3390/ijms26020848)
Supplement: Supplementary file 1 [file ijms-26-00848-s001.zip]

Archive with 1 entries (1 files):
- ijms-3412819-supplementary.pdf
